# Supplementary material for: Nalmefene and naltrexone reduce alcohol intake via selective efficacy in subpopulations distinguished by behavioral and blood-based biomarkers
Source: Commun Med (Lond). 2026 Jan 14;6:106. doi: 10.1038/s43856-025-01369-6 (PMC12894949; doi:10.1038/s43856-025-01369-6)
Supplement: Supplementary file 2 — Supplementary Data 1 [file 43856_2025_1369_MOESM2_ESM.xlsx]

## Sheet: Sheet1
		3MT	5HIAA	5HT	Acetylcholine	Alanine	Arg	Aspartic Acid	Butyric Acid	Choline	Cys	DA	EPI	GABA	Gln	GLU	Homocysteine	HVA	Kyn	Lys	NE	Octopamine	Orn	PhEt	Pro	Taurine	Trp	Tyrosine
Nalmefene Responders	Mean	17.2924	30.3062	446.146	16.8831	3568.42	1427.69	86.2934	2.85731	267.712	71.4675	1.84638	2.68976	6.94553	9508.29	998.689	0.0276397	8.11776	75.3826	2814.9	1.40779	0.0368758	943.397	0.169221	3393.62	13017.9	6930.04	857.329
	SEM	1.07357	3.24117	64.4792	0.705435	432.173	191.288	17.2578	0.249234	25.0246	20.5384	0.222353	0.2092	0.97695	1008.84	184.581	0.00746504	2.30366	4.59407	460.44	0.207469	0.0110849	155.203	0.0082588	321.072	1887.84	475.142	63.8302
Naltexone Responders	Mean	17.4628	32.6897	320.38	18.7438	3794.9	1454.01	69.2576	2.87646	253.397	57.7757	1.7764	2.46568	8.06638	10533.3	875.36	0.0209805	10.0534	77.0954	3215.06	1.47641	0.0359808	1062.98	0.167678	3352.53	11330.4	6957.28	981.033
	SEM	1.01824	3.2234	79.2656	0.967788	481.601	285.782	14.1235	0.243716	16.3039	7.88599	0.140942	0.167399	1.32846	1484.56	147.498	0.00712988	1.70546	5.70584	672.223	0.206703	0.00737965	233.861	0.00957096	384.504	1905	519.069	111.777
Low Drinkers	Mean	17.61	32.2362	308.514	17.802	3471.1	1347.27	74.2964	2.72201	251.128	67.9502	1.78015	2.31721	7.43956	9880.9	907.866	0.0269396	10.1863	74.1976	2834.35	1.426	0.0405626	952.454	0.172167	3312.71	11295.3	7168.43	924.027
	SEM	1.11656	2.89097	60.9087	0.771098	398.342	262.807	17.8825	0.146353	17.5034	10.4488	0.131273	0.153403	1.31357	1429.76	183.087	0.0085493	2.02133	5.48989	625.843	0.214455	0.00954831	222.075	0.0113386	361.815	2141.47	503.629	101.634
High Drinkers	Mean	18.6199	30.2181	337.036	16.9026	4050.68	1653.99	62.5775	2.93163	276.894	34.9029	2.05068	3.13985	7.26258	11959.5	799.352	0.0304037	11.2337	78.4826	4001.64	0.999083	0.0180713	1189.52	0.176731	3209.59	12305.8	5807.3	801.541
	SEM	1.99053	7.58981	160.714	2.79444	1273.78	673.389	21.7984	0.925079	62.8852	19.4133	0.463982	0.399858	2.26555	3362.31	252.004	0.0131812	5.04315	6.65702	1538.41	0.370902	0.00811536	531.026	0.0107869	826.682	3691.83	495.19	152.012
Compulsive Drinkers	Mean	16.4116	31.5033	499.516	18.7531	3904.7	1496.82	86.914	3.08077	264.517	70.5103	1.72632	2.67481	8.01851	9540.76	1023.62	0.015216	6.66088	78.9478	2922.75	1.70759	0.0384925	1024.48	0.157728	3545.16	13151.1	7144.02	1000.85
	SEM	1.03623	4.30885	109.388	0.909757	558.649	216.483	14.5617	0.239111	16.612	23.5198	0.24047	0.22733	1.35704	995.404	163.035	0.00472055	1.27607	7.36004	512.998	0.221607	0.0108789	167.842	0.00570842	410.322	1697.76	705.426	126.538
