# Supplementary material for: Nalmefene and naltrexone reduce alcohol intake via selective efficacy in subpopulations distinguished by behavioral and blood-based biomarkers
Source: Commun Med (Lond). 2026 Jan 14;6:106. doi: 10.1038/s43856-025-01369-6 (PMC12894949; doi:10.1038/s43856-025-01369-6)
Supplement: Supplementary file 3 — Supplementary Data 2 [file 43856_2025_1369_MOESM3_ESM.xlsx]

## Sheet: Fig. 1B
	Saline
	7061	7064	7066	7067	7073	7076	7077	7078	7079	7082	7086	7089	7090	7001	7003	7005	7038	7040	7050	7006	7008	7009	7010	7036	7062	7070	7072	7075	7083	7063	7065	7068	7069	7071	7074	7080	7081	7084	7085	7087	7088	7002	7004	7031	7032	7034	7035	7039	7041
0uM	1.27716	1.86378	1.74686	2.31646	2.04052	1.87857	1.71167	1.19787	3.02354	1.9725	0	0	1.2126	1.12948	0.875777	0.703703	1.19301	0.945857	1.5226	1.65284	0	1.31834	0.722325	1.02351	1.45342	1.74044	1.27258	0.970082	1.9012	1.11651	0.851439	0.867033	1.27716	0.4734	0	0.469643	1.18825	0.505769	0	0	0.233893	0.804481	0.755459	0.372513	0.670447	0.0699468	0.682507	0.076751	0.384954
250uM	1.50082	0	0.433516	2.46563	0.448295	1.41454	0.239575	1.43745	1.6847	1.47324	0	1.68384	2.11339	1.1538	0.653206	0.771014	0.832895	0.388287	1.60477	1.19646	0.0689685	0.659283	0.510217	0.875498	0.63629	0	0	0.240549	0.239575	0.448295	0	0	0.830526	0	0	0	0.233893	0.252885	0	0	0.251809	0.503923	1.09384	0.145572	1.0705	0.0704464	0.3869	0	0.229958
500uM	0.428804	0.93189	0.219167	2.11339	0.221629	0.935573	0	0.724592	1.95082	0.721646	0	0.226724	0.255065	1.12669	0.574212	0.626351	0.511861	0.639282	1.66766	1.4079	0	0.831221	0.940184	0.798025	0.209099	0	0.210587	0	0	0	0	0.215967	0.415263	0	0	0	0	0.248634	0	0	0	0.579088	1.32875	0.0741541	0.833606	0	0.374779	0	0.38316
[truncated: 175 more columns]

## Sheet: Fig. 1C
	Naltrexone
	7061	7064	7066	7067	7073	7076	7077	7078	7079	7082	7086	7089	7090	7001	7003	7005	7038	7040	7050	7006	7008	7009	7010	7036	7062	7070	7072	7075	7083	7063	7065	7068	7069	7071	7074	7080	7081	7084	7085	7087	7088	7002	7004	7031	7032	7034	7035	7039	7041
0uM	0.257008	-0.93917	-0.63455	-0.20307	-1.60858	-0.20831	-0.45797	0.034938	-0.65654	-0.0789	0	0.675	-0.19234	-0.20847	0.074826	-0.48774	-1.19301	-0.94586	-0.59799	-0.43274	0	-1.0942	-0.25268	-1.02351	-0.17165	-0.04973	-0.64749	-0.51836	-1.66731	-0.0166	-0.42876	-0.01252	-1.06582	-0.01468	0	-0.46964	-0.95528	-0.0064	0	1.20274	0.003757	-0.57601	-0.75546	-0.13486	-0.19323	-0.06995	-0.68251	-0.07675	-0.38495
250uM	-0.62738	0.704464	-0.21596	0.321603	0.725812	-0.19192	0.776305	-1.43745		-1.24026	0	-1.45178	-1.85942	0.02031	0.059746	-0.55426	-0.8329	-0.38829	-1.3718	0.272423	-0.06897	0.722235	-0.51022	-0.64964	-0.63629	0	0	0.010193	-0.23958	0.229281	0.212097	0.210587	-0.61994	1.46715	0.690759	0	-0.23389	-0.25289	0	0	-0.25181	-0.50392	-1.09384	-0.14557	-0.59135	-0.07045	-0.3869	0	-0.22996
500uM	0.007912	-0.698	-0.21917	-2.11339	0.002519	-0.46779	0.245539	-0.48502	-1.73327	-0.24825	0	0.002636	-0.25507	0.080962	0.851692	0.02155		-0.15023	-1.66766	-0.3587	0	0.544942	-0.70721	-0.79802	-0.2091	0	-0.21059	0	0	0.227596	0	-0.21597	-0.20392	0	0	0	0	-0.24863	0	0.234821	0	-0.57909	-1.32875	-0.07415	-0.35639	0	-0.37478	0	-0.38316
[truncated: 287 more columns]

## Sheet: Fig. 1D
	Naltrexone	Nalmefene	U50,488
7061	0.257008	-0.629257	0.702674
7064	-0.93917	-1.17302	0.24126
7066	-0.634551	-0.857014	-1.09659
7067	-0.203066	0.237857	0.540265
7073	-1.60858	-0.254102	-0.952742
7076	-0.208309	-0.480737	0.526916
7077	-0.457966	-0.50402	0.785162
7078	0.034938	0.18904	0.774626
7079	-0.65654	-0.925136	-0.256364
7082	-0.0789	-0.5523	-0.830125
7086	0	0	2.23302
7089	0.675	0.220802	1.39235
7090	-0.192344	0.291847	0.727561
7062	-0.171652	-1.24283	0.652451
7070	-0.049727	-0.223133	-1.49592
7072	-0.647493	-0.854383	0.212097
7075	-0.518364	-0.498568	-0.970082
7083	-1.66731	-0.727098	-1.21312
7063	-0.016602	-0.668214	0.446604
7065	-0.42876	-0.006082	-0.422635
7068	-0.01252	0.208876	0.41938
7069	-1.06582	-0.21286	0.631713
7071	-0.014679	0.902763	1.68277
7074	0	0.427256	0.857609
7080	-0.469643	0.005658	0.997506
7081	-0.955281	-0.494796	-0.270811
7084	-0.006402	0.468305	-0.505769
7085	0	0.896591	0
7087	1.20274	0	2.367
7088	0.003757	-0.233893	-0.233893
7001	-0.208473	-1.12948	-0.915083
7003	0.0748256	-0.27195	-0.674501
7005	-0.487736	-0.503788	0.700449
7038	-1.19301	-0.748085	-0.10122
7040	-0.945857	-0.485351	0.200945
7050	-0.597988	0.464622	0.546458
7006	-0.432736	-0.361748
7008	0	0	0.210587
7009	-1.0942	-1.11707	0.708196
7010	-0.252682	-0.722325	0.554834
7036	-1.02351	-0.373231	0.240018
7002	-0.576006	-0.377224	0.477288
7004	-0.755459	0.144541	1.95485
7031	-0.134862	0.0809352	1.44826
7032	-0.19323	0.454553	1.34688
7034	-0.0699468	-0.0699468	1.2402
7035	-0.682507	-0.222001	1.38174
7039	-0.076751	0.136877	0.133836
7041	-0.384954	-0.384954	1.2786
7042	0.0847436	0.768105	-0.152907
7043	-0.391394	-0.149863	1.04606
7044	-0.399114	-0.157584	0.337504
7045	-0.677576	-0.453429	0.637424
7046	-0.498336	-0.249701	-0.0172381
7048	-0.0773529	-0.0773529	-0.0773529
7007	-0.569163	-0.143443	1.58266

## Sheet: Fig. 2A
	Most Effective Tx
Nalmefene	22
Naltrexone	34

## Sheet: Fig. 2B
	Nalmefene	Naltrexone
7061	-0.629257	0.257008
7064	-1.17302	-0.93917
7066	-0.857014	-0.634551
7076	-0.480737	-0.208309
7077	-0.50402	-0.457966
7079	-0.925136	-0.65654
7082	-0.5523	-0.0789
7086	0	0
7089	0.220802	0.675
7001	-1.12948	-0.208473
7003	-0.27195	0.0748256
7005	-0.503788	-0.487736
7009	-1.11707	-1.0942
7010	-0.722325	-0.252682
7062	-1.24283	-0.171652
7070	-0.223133	-0.0497269
7072	-0.854383	-0.647493
7063	-0.668214	-0.0166024
7087	0	1.20274
7088	-0.233893	0.00375732
7034	-0.0699468	-0.0699468
7048	-0.0773529	-0.0773529

## Sheet: Fig. 2C
	Nalmefene	Naltrexone
7067	0.237857	-0.203066
7073	-0.254102	-1.60858
7078	0.18904	0.034938
7090	0.291847	-0.192344
7038	-0.748085	-1.19301
7040	-0.485351	-0.945857
7050	0.464622	-0.597988
7006	-0.361748	-0.432736
7008	0	0
7075	-0.498568	-0.518364
7083	-0.727098	-1.66731
7036	-0.373231	-1.02351
7065	-0.00608171	-0.42876
7068	0.208876	-0.0125203
7069	-0.21286	-1.06582
7071	0.902763	-0.0146791
7074	0.427256	0
7080	0.00565835	-0.469643
7081	-0.494796	-0.955281
7084	0.468305	-0.00640214
7085	0.896591	0
7002	-0.377224	-0.576006
7004	0.144541	-0.755459
7031	0.0809352	-0.134862
7032	0.454552	-0.19323
7035	-0.222001	-0.682507
7039	0.136877	-0.076751
7041	-0.384954	-0.384954
7042	0.768105	0.0847436
7043	-0.149863	-0.391394
7044	-0.157584	-0.399114
7045	-0.453429	-0.677576
7046	-0.249701	-0.498336
7007	-0.143443	-0.569163

## Sheet: Fig. 3A
EtOH	Quinine	Nalmefene-Responders																																		Naltrexone-Responders
		7001	7003	7005	7009	7010	7034	7048	7061	7062	7063	7064	7066	7070	7072	7076	7077	7079	7082	7086	7087	7088	7089													7002	7004	7006	7007	7008	7031	7032	7035	7036	7038	7039	7040	7041	7042
15	0	2.38609	1.43165	0.906897	2.26724	1.50445	0	0	1.27532	2.10504	1.21759	1.841	1.6569	1.52382	2.75816	1.77019	1.03362	2.55265	1.74044	1.98908	1.15576	0.516812	2.1303													0.233893	0.232972	0.830526	0.251809	0.4734	0.231152	0.22936	0.487037	1.02026	1.26442	0.232059	0.799662	0.512338	0.775218
15	0	1.94016	0.954435	0.222462	1.15576	1.26442	0	0	1.77779	1.40893	1.69764	2.11339	1.85647	2.02308	2.26628	2.03176	1.59215	2.30253	1.74044	2.21906	1.1468	1.28641	1.8936													0.238609	0.455192	0.618554	0	0.239575	0.455192	0.231152	0.491079	0.745903	1.24842	0.232059	1.052	0.252885	0.248634
15	0	2.1303	0.481098	0.873432	1.63725	1.24842	0	0	2.27596	1.62441	1.71878	2.12287	1.87857	2.04052	2.51809	2.02308	1.32087	2.48445	1.71167	1.96432	1.39235	0.501483	1.87115													0.234821	0.704464	0.620717	0	0.4734	0.231152	0.693457	0.48905	0.487037	1.23797	0.230253	0.775218	0	0.742782
15	250	1.90121	0.727561	1.32481	1.61177	1.24317	0	0	0.76191	0.45695	0.483061	2.11339	1.39783	0.50794	0.501483	0.998734	1.052	1.1468	0.990377	0.98625	0.693457	0.248634	1.38691													0	0	1.04181	0	0.2367	0.693457	0.232059	0	0.487037	0	0.232059	0.510129	0	0
15	500	1.90887	0.487037	0.650275	1.38691	0.982158	0	0	0.755426	0.227596	0.241531	1.58505	1.15576	0.251809	0	0.755426	0.519079	0.682788	0.736618	0.742782	0.460506	0.251809	0.682788													0.477218	0.232972	1.25904	0	1.18825	0.465945	0.704464	0	0.48905	0.724592	0.233893	1.01588	0	0.497269
15	750	1.88606	0.978099	0.647901	1.59932	1.24842	0	0	0.497269	0	0	1.30341	0.921012	0.249684	0	0.48905	0.263	0.227596	0.244525	0.48905	0.467787	0	0.455192													0.471514	0	1.0492	0.257283	0.239575	0.22936	0.469643	0.244525	0.727561	0.485041	0.231152	1.28084	0	0.250742
15	1000	2.13885	0.994538	0.430364	1.36558	0.994538	0	0	0.246562	0.227596	0.245539	1.2977	0.464118	0	0	0.493125	0.263	0.225	0.240549	0.239575	0.235757	0	0.223302													0.9468	0.223302	0.839362	0	0.483061	0.230253	0.232059	0.24252	0.24252	0.978099	0.234821	0.503617	0	0.248634
[truncated: 20 more columns]

## Sheet: Fig. 3B
Nalmefene-Responders			Naltrexone-Responders
EtOH Day1	EtOH Day2	EtOH Day3	EtOH Day1	EtOH Day2	EtOH Day3
2.38609	1.94016	2.1303	0.233893	0.238609	0.234821
1.43165	0.954435	0.481098	0.232972	0.455192	0.704464
0.906897	0.222462	0.873432	0.830526	0.618554	0.620717
2.26724	1.15576	1.63725	0.251809	0	0
1.50445	1.26442	1.24842	0.4734	0.239575	0.4734
0	0	0	0.231152	0.455192	0.231152
0	0	0	0.22936	0.231152	0.693457
1.27532	1.77779	2.27596	0.487037	0.491079	0.48905
2.10504	1.40893	1.62441	1.02026	0.745903	0.487037
1.21759	1.69764	1.71878	1.26442	1.24842	1.23797
1.841	2.11339	2.12287	0.232059	0.232059	0.230253
1.6569	1.85647	1.87857	0.799662	1.052	0.775218
1.52382	2.02308	2.04052	0.512338	0.252885	0
2.75816	2.26628	2.51809	0.775218	0.248634	0.742782
1.77019	2.03176	2.02308	0.264174	0	0.258406
1.03362	1.59215	1.32087	0.251809	0.245539	0
2.55265	2.30253	2.48445	0	0	0
1.74044	1.74044	1.71167	0.530717	0.519079	0
1.98908	2.21906	1.96432	2.16494		0.2367
1.15576	1.1468	1.39235	0.978099	0.978099	0.485041
0.516812	1.28641	0.501483	3.06484	3.06484	2.81786
2.1303	1.8936	1.87115	1.79454	1.09583	1.32481
			1.16947	1.87115	1.4202
			1.03816	1.80098	1.04273
			2.30552	2.28573	2.26628
			1.47938	1.48557	1.48557
			1.87432	2.13243	2.6776
			2.11339	2.34614	2.31554
			0.76191	1.26442	0.749051
			1.70463	0.962195	1.20274
			2.02308	1.93224	1.24842
			1.35722	1.59932	1.32087
			1.40336	0.93189	1.37616
			1.85751	1.55724	2.09469

## Sheet: Fig. 3C
Nalmefene-Responders				Naltrexone-Responders
250 uM	500 uM	750 uM	1000 uM	250 uM	500 uM	750 uM	1000 uM
1.90121	1.90887	1.88606	2.13885	0	0.477218	0.471514	0.9468
0.727561	0.487037	0.978099	0.994538	0	0.232972	0	0.223302
1.32481	0.650275	0.647901	0.430364	1.04181	1.25904	1.0492	0.839362
1.61177	1.38691	1.59932	1.36558	0	0	0.257283	0
1.24317	0.982158	1.24842	0.994538	0.2367	1.18825	0.239575	0.483061
0	0	0	0	0.693457	0.465945	0.22936	0.230253
0	0	0	0	0.232059	0.704464	0.469643	0.232059
0.76191	0.755426	0.497269	0.246562	0	0	0.244525	0.24252
0.45695	0.227596	0	0.227596	0.487037	0.48905	0.727561	0.24252
0.483061	0.241531	0	0.245539	0	0.724592	0.485041	0.978099
2.11339	1.58505	1.30341	1.2977	0.232059	0.233893	0.231152	0.234821
1.39783	1.15576	0.921012	0.464118	0.510129	1.01588	1.28084	0.503617
0.50794	0.251809	0.249684	0	0	0	0	0
0.501483	0	0	0	0	0.497269	0.250742	0.248634
0.998734	0.755426	0.48905	0.493125	0	0	0.260683	0.260683
1.052	0.519079	0.263	0.263	0.244525	0	0	0
1.1468	0.682788	0.227596	0.225	0	0.48905	0	0
0.990377	0.736618	0.244525	0.240549	0	0	0	0
0.98625	0.742782	0.48905	0.239575	0.954435	0.2367	0.235757	0.707271
0.693457	0.460506	0.467787	0.235757	0.241531	0.237651	0.24252	0.475301
0.248634	0.251809	0	0	0.467787	1.40336	1.85647	1.35
1.38691	0.682788	0.455192	0.223302	0.222462	0	0	0
				0.917442	0.455192	0.227596	0.227596
				0.519079	0.260683	0.514565	0.512338
				1.74778	0.98625	0.487037	0.487037
				0.485041	0.487037	0.481098	0.239575
				0.785509	0.523673	0	0.257283
				1.29203	1.29203	0.512338	0.512338
				0.514565	0.50794	0	0
				0.2367	0	0	0.238609
				0.499367	0.249684	0.243519	0
				1.06143	0.261836	0.257283	0.261836
				0.917442	0.225859	0	0
				1.57102	0.775218	0.257283	0

## Sheet: Fig. 3D
EtOH	Quinine	Nalmefene-Responders																																		Naltrexone-Responders
		7001	7003	7005	7009	7010	7034	7048	7061	7062	7063	7064	7066	7070	7072	7076	7077	7079	7082	7086	7087	7088	7089													7002	7004	7006	7007	7008	7031	7032	7035	7036	7038	7039	7040	7041	7042
15	0	112	95	73	76	140	2	8	91	123	109	12	113	80	140	108	95	177	110	111	121	96	133													13	26	140	31	43	22	75	22	46	74	49	48	21	28
15	0	91	57	30	155	87	3	7	92	92	164	22	97	114	166	85	86	257	115	109	150	131	166													16	22	90	14	27	20	49	28	41	74	49	48	17	19
15	0	101	32	52	171	84	7	0	103	135	148	10	91	159	159	88	88	250	173	94	172	65	182													11	24	121	9	23	18	61	33	29	60	42	33	3	27
15	250	102	40	111	170	77	3	2	172	82	147	34	180	202	176	149	157	240	182	100	215	33	174													9	5	121	4	12	52	17	7	40	80	39	44	7	19
15	500	111	39	65	117	57	0	2	160	89	177	51	143	192	129	160	174	227	176	93	188	54	129													23	13	275	9	55	38	36	19	60	71	25	41	3	28
15	750	101	70	86	201	60	1	4	146	111	74	44	122	70	179	270	190	211	161	66	205	76	135													20	6	134	21	29	23	81	25	33	67	27	66	1	26
15	1000	237	119	30	153	90	8	1	240	107	221	39	90	193	142	241	149	146	192	63	162	80	111													46	12	136	4	28	23	51	28	33	89	38	36	1	20
[truncated: 76 more columns]

[truncated: 12 more sheets: Fig. 3E, Fig. 3F, Fig. 3G, Fig. 3H, Fig. 3I, Fig. 3J, Fig. 3K, Fig. 3L, Fig. 4C, Fig. 4D, Fig. 4E, Fig. 4F&G]
